# Supplementary material for: Barriers and Facilitators to Sustaining School-Based Mental Health and Wellbeing Interventions: A Systematic Review
Source: Int J Environ Res Public Health. 2022 Mar 17;19(6):3587. doi: 10.3390/ijerph19063587 (PMC8949982; doi:10.3390/ijerph19063587)
Supplement: Supplementary file 1 [file ijerph-19-03587-s001.zip]

Archive with 1 entries (1 files):
- ijerph-1627905-supplementary.pdf
